# Supplementary material for: Biochemical Recurrence in Prostate Cancer Is Associated with the Composition of Lactobacillus: Microbiome Analysis of Prostatic Tissue
Source: Int J Mol Sci. 2023 Jun 21;24(13):10423. doi: 10.3390/ijms241310423 (PMC10341780; doi:10.3390/ijms241310423)
Supplement: Supplementary file 1 [file ijms-24-10423-s001.zip]

Archive with 1 entries (1 files):
- ijms-2442530-supplementary.pdf
